# Supplementary material for: The Potential Role of Iceland in Northern Europe’s Protein Self-Sufficiency: Feasibility Study of Large-Scale Production of Spirulina in a Novel Energy-Food System
Source: Foods. 2022 Dec 22;12(1):38. doi: 10.3390/foods12010038 (PMC9818573; doi:10.3390/foods12010038)
Supplement: Supplementary file 1 [file foods-12-00038-s001.zip]

Archive with 1 entries (1 files):
- Supplementary Information S1.xlsx
