# Supplementary material for: The Potential Role of Iceland in Northern Europe’s Protein Self-Sufficiency: Feasibility Study of Large-Scale Production of Spirulina in a Novel Energy-Food System
Source: Foods. 2022 Dec 22;12(1):38. doi: 10.3390/foods12010038 (PMC9818573; doi:10.3390/foods12010038)
Supplement: Supplementary file 1 [file foods-12-00038-s001.zip › Supplementary Information S1.xlsx]

## Sheet: Model component A 
Protein self sufficiency model
Model component A
Protein production
A.1. Spirulina biomass production unit (PU)
A.1.1 Energy inputs and GHG intensity of PU operations	Operations	kWh / kg biomass (DW)	kg CO2-eq / kWh	kg CO2-eq / kg biomass (DW)
	Artificial illumination (LED)	122	0.0036	0.4392
	Pumps (Cultivation and downstream processing)	6	0.0036	0.0216
	Blowers (Air, CO2)	8	0.0036	0.0288
	Harvesters (Harvest and washing)	3	0.0036	0.0108
	Water treatment and recycling (Microfiltration and UV radiation)	0.5	0.0036	0.0018
	Other (Pasteurization and packaging)	0.2	0.0036	0.00072
	Total energy requirement	139.7
	Total CO2 emissions			0.50292
A.1.2. GHG intensity of PU construction materials	Material			kg CO2-eq / kg biomass (DW)
	Fiberglass			0.13
	Stainless steel			0.053
	Galvanized steel			0.034
	Carbon steel			0.021
	Polypropylene			0.003
	Viton			0.004
	Polyethiline			0.002
	Aluminum			0.095
	LED systems			0.14
	PVC-U			0.031
	Silicone			0.003
	Total CO2 emissions			0.516
A.1.3. Nutrient inputs and GHG intensity of nutrients	Nutrient	kg CO2-eq / kg nutrient	kg nutrient / kg biomass (DW)	kg CO2-eq / kg biomass (DW)
	Nitrogen source (NaNO3)	0.05	0.442	0.0221
	Phosphorus source K2HPO4	0.04	1.26	0.0504
	Iron source (FeSO4)	0.0001	0.16	1.6e-05
	Total CO2 emissions			0.072516
A.1.4. CO2 uptake (biofixation)	CO2 uptake			kg CO2-eq / kg biomass (DW)
	Photosynthetic fixing			-1.8
A.1.5. Total GHG emissions balance				-0.708564	Approximately carbon neutral
A.1.6. Land inputs (non productive land)	Production phase	m2 / kg biomass (DW) / year	m2 / tonne biomass (DW) / year
	Cultivation (PU)	0.0748	74.8
	Downstream processing (Harvest and washing; water recycling; Pasteurization; Packaging)	0.0084	8.4
	Storage (Biomass storage inside facility gates)	0.0066	6.6
	Other (Miscellaneous)	0.0066	6.6
	Total land	0.0964	96.4
A.1.7. Water inputs (freshwater / blue water)	Production phase	m3 / kg biomass (DW)	m3 / tonne biomass (DW)
	Cultivation	13.64	13640
	Washing (cleaning)	5.846	5846
	Other (miscellaneous)	1.948	1948
	Total water	21.434	21434
A.2. Iceland's renewable energy and electricity generation
A.2.1. Installed electrical capacity in power plants and electricity production in Iceland 2019 by energy source	Source	Installed electrical capacity (kW)	Installed electrical capacity (%)	Electricity production (MWh)	Electricity production (kWh)	Electricity production (%)
	Hydroelectric	2095824	0.716914	1.34615e+07	13461465932	0.690727
	Geothermal	753200	0.257646	6.01814e+06	6018138296	0.308799
	Wind	2400	0.000820963	6569.19	6569191	0.000337075
	Fuel	71971	0.024619	2661.7	2.6617e+06	0.000136576
	Total	2923395	1	1.94888e+07	19488835120	1
A.2.2. Electricity consumption by use	Use	Consumption (GWh)	Consumption (kWh)	Consumption (%)	Source
	Conventional use	3375.43	3.37543e+09	0.173198	Orkustofnun (2020). OS-2020-T013-01: Electricity consumption in Iceland 2019
	Curtailable use	435.71	435710240	0.0223569
	Heavy industry	15146.4	15146410900	0.777184
	Distribution losses	165.464	165464000	0.00849019
	Transmission losses	365.818	365818000	0.0187706
	Total	19488.8	1.94888e+10	1
A.2.3. Electricity consumption by heavy industry (excluding losses)	Use	Consumption (GWh)	Consumption (kWh)	Consumption (%)	Source
	Heavy industry	15146.4	1.51464e+10	1	Orkustofnun (2020). OS-2020-T013-01: Electricity consumption in Iceland 2019
	Aluminium smelters	12490.3	12490266000	0.824635
	Ferroalloy industry	897.846	897846000	0.0592778
	Aluminium foil industry	473.723	473723000	0.0312763
	Data centers	990.097	990097000	0.0653684
	Other	294.479	294478900	0.0194422
A.2.4. Potential installed capacity, by Master Plan catagories	Source	Potential installed electrical capacity (MW)	Potential electricity production (GWh)	Potential electricity production (kWh)	Source
	Additional 16 renewable-energy power plants permitted for development by the Master Plan	1299	9322	9322000000	Government of Iceland (2022). The Master Plan for Nature Protection and Energy Utilization
	Additional 17 renewable-energy power plants currently "on hold" for development	940	7971	7971000000
	Total
A.3. Biomass production scale-up capacity and scenarios
A.3.1. Scenarios	Scenarios	Assumptions	Electricity (MWh) allocated to biomass production	Electricity (kWh) allocated to biomass production	Heavy industry consumption equivalent (%)	Biomass produced (kg DW) yr-1	Number of individuals whose protein and EAA requirements are met (at population level; 50% women); from Model Component B
	Scenario 1 conservative	Allocating 15% of national electricity generation	2.92333e+06	2923325268	0.193004	2.09257e+07	572867
	Scenario 2 moderate	Allocating 30% of national electricity generation	5.84665e+06	5846650536	0.386009	4.18515e+07	1.14573e+06
	Scenario 3 fundamental	Allocating 60% of national electricity generation	1.16933e+07	11693301072	0.772018	8.37029e+07	2.29147e+06
	Scenario 4 visionary	Allocating 100% of electricity consumed by heavy industry (~78% national electricity generation)	1.51464e+07	15146410900	1	1.08421e+08	2.96815e+06
	Scenario 5 transformational	Allocating 60% of national electricity generation plus 100% of generation of additional 16 renewable-energy power plants permitted for development	2.10153e+07	21015301072		1.50432e+08	4.11824e+06
	Scenario 6 ultimate	Allocating 60% of national electricity generation, plus 100% of generation of additional 16 renewable-energy power plants permitted for development by the Master Plan, and 100% generation of additional 17 renewable-energy power plants currently "on hold" for development	2.89863e+07	28986301072		2.0749e+08	5.68027e+06
		100% heavy industry plus 100% potential projects	3.24394e+07	32439410900		2.32208e+08	6.35696e+06
		82% national electricity generation plus 100% potential projects	3.32738e+07	3.32738e+10		2.38181e+08	6.52048e+06
A.4. Population estimates and projections, Northern Europe (2030)
A.4.1. Population projections	Country	Population in 2030
	United Kingdom	69175770
	Sweden	11007228
	Denmark	6104474
	Finland	5565475
	Norway	5748397
	Ireland	5266881
	Lithuania	2558929
	Latvia	1701338
	Estonia	1289441
	Iceland	390338
	Jersey	119047
	Isle of Man	85798
	Guernsey	65141
	Faroe Islands	54583

## Sheet: Model component B
Protein self sufficiency model
Model component B
Protein requirement and demand
B.1. Nutritional profile of Hellisheidi Spirulina biomass
B.1.1. Proteins and EEAs	Nutritional content	Value	Unit
	Protein	0.6495	kg/kg of biomass (DW)
	Threonine	0.03075	kg/kg of biomass (DW)
	Valine	0.03355	kg/kg of biomass (DW)
	Isoleucine	0.0351	kg/kg of biomass (DW)
	Leucine	0.05385	kg/kg of biomass (DW)
	Phenylalanine	0.02935	kg/kg of biomass (DW)
	Lysine	0.0279	kg/kg of biomass (DW)
	Histidine	0.01009	kg/kg of biomass (DW)
	Methionine	0.0141	kg/kg of biomass (DW)
	Tryptophan	0.0097	kg/kg of biomass (DW)
B.2. Nutritional requirement protein and EAA
		Value	Unit
B.2.1. Recommended dietary allowance (grams protein)	RDA conservative figure; adult individual; lifestyle of minimal physical activity; all functional needs met	1	g / kg body weight (BW) per day
B.2.2. Annual protein requirement per person	BW men (avg.)	70	kg
	BW women (avg.)	60	kg
	Protein requirement, men	25550	g/year
	Protein requirement, men	25.55	kg/year
	Protein requirement, women	21.9	kg/year
	Protein requirement at population (avg.; assuming 50:50 men:women)	23.725	kg/year
B.2.3. Recommended dietary allowance (mg EAA per kg BW)	RDA threonine	15	mg/kg/day BW
	RDA valine	26	mg/kg/day BW
	RDA isoleucine	20	mg/kg/day BW
	RDA leucine	39	mg/kg/day BW
	RDA phenylalanine	25	mg/kg/day BW
	RDA lysine	30	mg/kg/day BW
	RDA histidine	10	mg/kg/day BW
	RDA methionine	10	mg/kg/day BW
	RDA tryptophan	4	mg/kg/day BW
	Threonine requirement, men	0.38325	kg/year
	Valine requirement, men	0.6643	kg/year
	Isoleucine requirement, men	0.511	kg/year
	Leucine requirement, men	0.99645	kg/year
	Phenylalanine requirement, men	0.63875	kg/year
	Lysine requirement, men	0.7665	kg/year
	Histidine requirement, men	0.2555	kg/year
	Methionine requirement, men	0.2555	kg/year
	Tryptophan requirement, men	0.1022	kg/year
	Threonine requirement, women	0.3285	kg/year
	Valine requirement, women	0.5694	kg/year
	Isoleucine requirement, women	0.438	kg/year
	Leucine requirement, women	0.8541	kg/year
	Phenylalanine requirement, women	0.5475	kg/year
	Lysine requirement, women	0.657	kg/year
	Histidine requirement, women	0.219	kg/year
	Methionine requirement, women	0.219	kg/year
	Tryptophan requirement, women	0.0876	kg/year
B.3. Hellisheidi Spirulina biomass annual consumption required to meet protein and EAA RDA, at population level
		Value	Unit
B.3.1. Spirulina to meet annual protein and EAA requirement, men	Spirulina to meet protein requirement, men	39.338	kg DW/year
	Spirulina to meet threonine requirement, men	12.4634	kg DW/year
	Spirulina to meet valine requirement, men	19.8003	kg DW/year
	Spirulina to meet isoleucine requirement, men	14.5584	kg DW/year
	Spirulina to meet leucine requirement, men	18.5042	kg DW/year
	Spirulina to meet phenylalanine requirement, men	21.7632	kg DW/year
	Spirulina to meet lysine requirement, men	27.4731	kg DW/year
	Spirulina to meet histidine requirement, men	25.3221	kg DW/year
	Spirulina to meet methionine requirement, men	18.1206	kg DW/year
	Spirulina to meet tryptophan requirement, men	10.5361	kg DW/year
B.3.2. Spirulina to meet annual protein and EAA requirement, women	Spirulina to meet protein requirement, women	33.7182	kg DW/year
	Spirulina to meet threonine requirement, women	10.6829	kg DW/year
	Spirulina to meet valine requirement, women	16.9717	kg DW/year
	Spirulina to meet isoleucine requirement, women	12.4786	kg DW/year
	Spirulina to meet leucine requirement, women	15.8607	kg DW/year
	Spirulina to meet phenylalanine requirement, women	18.6542	kg DW/year
	Spirulina to meet lysine requirement, women	23.5484	kg DW/year
	Spirulina to meet histidine requirement, women	21.7047	kg DW/year
	Spirulina to meet methionine requirement, women	15.5319	kg DW/year
	Spirulina to meet tryptophan requirement, women	9.03093	kg DW/year
B.3.3. Spirulina to meet annual protein and EAA requirement, at population level (50:50 men:women)	36.5281	kg DW/year
B.4. Nutritional comparison, Spirulina and animal source foods
B.4.1. Mass basis comparison	Altnerative biomass			Animal source foods
	Spirulina in Hellisheidi PUs	Amount	Unit	Beef	Amount	Unit	Lamb	Amount	Unit	Pig	Amount	Unit	Chicken	Amount	Unit	Eggs	Amount	Unit	Milk	Amount	Unit
	Protein content	0.6495	g/g	Protein content	0.205	g/g	Protein content	0.196	g/g	Protein content	0.212	g/g	Protein content	0.215	g/g	Protein content	0.123	g/g	Protein content	0.034	g/g
	Threonine content	30.75	mg/g	Threonine content	8.84	mg/g	Threonine content	8.73	mg/g	Threonine content	9.17	mg/g	Threonine content	8.6	mg/g	Threonine content	5.9	mg/g	Threonine content	1.45	mg/g
	Valine content	33.55	mg/g	Valine content	10.8	mg/g	Valine content	11	mg/g	Valine content	11.6	mg/g	Valine content	11.4	mg/g	Valine content	9.24	mg/g	Valine content	2.36	mg/g
	Isoleucine content	35.1	mg/g	Isoleucine content	9.82	mg/g	Isoleucine content	10	mg/g	Isoleucine content	10.5	mg/g	Isoleucine content	9.98	mg/g	Isoleucine content	7.27	mg/g	Isoleucine content	1.98	mg/g
	Leucine content	53.85	mg/g	Leucine content	15.7	mg/g	Leucine content	16.5	mg/g	Leucine content	16	mg/g	Leucine content	15.1	mg/g	Leucine content	11.2	mg/g	Leucine content	3.27	mg/g
	Phenylalanine content	29.35	mg/g	Phenylalanine content	8.18	mg/g	Phenylalanine content	8.08	mg/g	Phenylalanine content	7.81	mg/g	Phenylalanine content	7.91	mg/g	Phenylalanine content	6.88	mg/g	Phenylalanine content	1.72	mg/g
	Lysine content	27.9	mg/g	Lysine content	17	mg/g	Lysine content	18.4	mg/g	Lysine content	19	mg/g	Lysine content	19.3	mg/g	Lysine content	9.63	mg/g	Lysine content	3.06	mg/g
	Histidine content	10.09	mg/g	Histidine content	6.87	mg/g	Histidine content	5.82	mg/g	Histidine content	8.15	mg/g	Histidine content	5.5	mg/g	Histidine content	3.14	mg/g	Histidine content	0.97	mg/g
	Methionine content	14.1	mg/g	Methionine content	5.24	mg/g	Methionine content	5.17	mg/g	Methionine content	5.43	mg/g	Methionine content	5.5	mg/g	Methionine content	4.32	mg/g	Methionine content	0.86	mg/g
	Tryptophan content	9.7	mg/g	Tryptophan content	2.23	mg/g	Tryptophan content	1.87	mg/g	Tryptophan content	2.31	mg/g	Tryptophan content	2.24	mg/g	Tryptophan content	1.73	mg/g	Tryptophan content	0.46	mg/g
B.4.2. Protein basis comparison	Spirulina	Amount	Unit	Beef	Amount	Unit	Lamb	Amount	Unit	Pig	Amount	Unit	Chicken	Amount	Unit	Eggs	Amount	Unit	Milk	Amount	Unit
	Threonine content	47.3441	mg/g protein	Threonine content	43.122	mg/g protein	Threonine content	44.5408	mg/g protein	Threonine content	43.2547	mg/g protein	Threonine content	40	mg/g protein	Threonine content	47.9675	mg/g protein	Threonine content	42.6471	mg/g protein
	Valine content	51.6551	mg/g protein	Valine content	52.6829	mg/g protein	Valine content	56.1224	mg/g protein	Valine content	54.717	mg/g protein	Valine content	53.0233	mg/g protein	Valine content	75.122	mg/g protein	Valine content	69.4118	mg/g protein
	Isoleucine content	54.0416	mg/g protein	Isoleucine content	47.9024	mg/g protein	Isoleucine content	51.0204	mg/g protein	Isoleucine content	49.5283	mg/g protein	Isoleucine content	46.4186	mg/g protein	Isoleucine content	59.1057	mg/g protein	Isoleucine content	58.2353	mg/g protein
	Leucine content	82.9099	mg/g protein	Leucine content	76.5854	mg/g protein	Leucine content	84.1837	mg/g protein	Leucine content	75.4717	mg/g protein	Leucine content	70.2326	mg/g protein	Leucine content	91.0569	mg/g protein	Leucine content	96.1765	mg/g protein
	Phenylalanine content	45.1886	mg/g protein	Phenylalanine content	39.9024	mg/g protein	Phenylalanine content	41.2245	mg/g protein	Phenylalanine content	36.8396	mg/g protein	Phenylalanine content	36.7907	mg/g protein	Phenylalanine content	55.935	mg/g protein	Phenylalanine content	50.5882	mg/g protein
	Lysine content	42.9561	mg/g protein	Lysine content	82.9268	mg/g protein	Lysine content	93.8776	mg/g protein	Lysine content	89.6226	mg/g protein	Lysine content	89.7674	mg/g protein	Lysine content	78.2927	mg/g protein	Lysine content	90	mg/g protein
	Histidine content	15.535	mg/g protein	Histidine content	33.5122	mg/g protein	Histidine content	29.6939	mg/g protein	Histidine content	38.4434	mg/g protein	Histidine content	25.5814	mg/g protein	Histidine content	25.5285	mg/g protein	Histidine content	28.5294	mg/g protein
	Methionine content	21.709	mg/g protein	Methionine content	25.561	mg/g protein	Methionine content	26.3776	mg/g protein	Methionine content	25.6132	mg/g protein	Methionine content	25.5814	mg/g protein	Methionine content	35.122	mg/g protein	Methionine content	25.2941	mg/g protein
	Tryptophan content	14.9346	mg/g protein	Tryptophan content	10.878	mg/g protein	Tryptophan content	9.54082	mg/g protein	Tryptophan content	10.8962	mg/g protein	Tryptophan content	10.4186	mg/g protein	Tryptophan content	14.065	mg/g protein	Tryptophan content	13.5294	mg/g protein

## Sheet: GHG emissions reduction
Protein self sufficiency model
Model component C
GHG emissions reduction (mitigation is prioritized over protein self-sufficiency)
C.1. GHG emissions of Spirulina and animal source foods
C.1.1. GHG emissions (kg CO2-eq per kg)	Item	kg CO2-eq / kg food		Factor to adapt to Spirulina protein content (64.95%)	kg CO2-eq / kg food adjusted to spirulina protein content (64.95%)
	Meat, beef cattle	99.48		3.16829	315.182
	Meat, lamb	39.72		3.31378	131.623
	Meat, pig	12.31		3.06368	37.7139
	Meat, poultry	9.87		3.02093	29.8166
	Eggs	4.67		5.28049	24.6599
	Milk	3.15		19.1029	60.1743
	Hellisheidi Spirulina biomass	-0.708564
C.2. GHG emissions reduction per Spirulina production scenario
C.2.1. Scenario GHG emissions	Scenario	Biomass produced (kg DW) yr-1	Maximum GHG reduction (kg CO2-eq) if Spirulina production is assumed to be net-zero and if Spirulina is incrementally adopted in Western diets as a beef meat protein alternative, i.e., global GHG emissions reduction is prioritized over European protein self-sufficiency	GHG reduction (tonne CO2-eq)	% of Iceland annual CO2 emissions from fossil fuels and industry (2.94 million tonne), 2020
	Scenario 1 conservative	2.09257e+07	6.59541e+09	6.59541e+06	2.24334
	Scenario 2 moderate	4.18515e+07	1.31908e+10	1.31908e+07	4.48667
	Scenario 3 fundamental	8.37029e+07	2.63816e+10	2.63816e+07	8.97335
	Scenario 4 visionary	1.08421e+08	3.41723e+10	3.41723e+07	11.6232
	Scenario 5 transformational	1.50432e+08	4.74133e+10	4.74133e+07	16.127
	Scenario 6a ultimate	2.0749e+08	6.53969e+10	6.53969e+07	22.2439
	Scenario 6b ultimate	2.32208e+08	7.31876e+10	7.31876e+07	24.8937
	Scenario 6c ultimate	2.38181e+08	7.50702e+10	7.50702e+07	25.5341
	Iceland 100% offset	9.34185e+06	2.94438e+09	2.94438e+06	1.00149
